# Supplementary material for: Functional Innovation through Gene Duplication Followed by Frameshift Mutation
Source: Genes (Basel). 2022 Jan 21;13(2):190. doi: 10.3390/genes13020190 (PMC8872073; doi:10.3390/genes13020190)
Supplement: Supplementary file 1 [file genes-13-00190-s001.zip]

Archive with 3 entries (3 files):
- Supplementary Figure S1.pdf
- Supplementary Table S1.csv
- Supplementary Table S2.csv
